# Supplementary material for: Synthesis and Antimicrobial Activity of Canthin-6-One Alkaloids
Source: Molecules. 2025 Mar 31;30(7):1546. doi: 10.3390/molecules30071546 (PMC11990583; doi:10.3390/molecules30071546)
Supplement: Supplementary file 1 [file molecules-30-01546-s001.zip]

Archive with 1 entries (1 files):
- molecules-3524641-supplementary.pdf
